# Supplementary material for: versaFlow: a versatile pipeline for resolution adapted diffusion MRI processing and its application to studying the variability of the PRIME-DE database
Source: Front Neuroinform. 2023 Aug 10;17:1191200. doi: 10.3389/fninf.2023.1191200 (PMC10449583; doi:10.3389/fninf.2023.1191200)
Supplement: Supplementary file 1 [file Data_Sheet_1.ZIP]

Archive with 1 entries (1 files):
- b0b20_versa_primede_uc_davis.cnf.txt
