# Supplementary material for: versaFlow: a versatile pipeline for resolution adapted diffusion MRI processing and its application to studying the variability of the PRIME-DE database
Source: Front Neuroinform. 2023 Aug 10;17:1191200. doi: 10.3389/fninf.2023.1191200 (PMC10449583; doi:10.3389/fninf.2023.1191200)
Supplement: Supplementary file 1 [file Data_Sheet_1.ZIP › b0b20_versa_primede_uc_davis.cnf.txt]

# b0b20_versa_primede_uc_davis

# Resolution (knot-spacing) of warps in mm
--warpres=12.32,10.78,8.68,7.42,6.16,6.16,4.32,3.78,2.82,2.38,2.38,2.1
# Subsampling level (a value of 2 indicates that a 2x2x2 neighbourhood is collapsed to 1 voxel)
--subsamp=2,2,2,2,2,2,1,1,1,1,1,1
# FWHM of gaussian smoothing
--fwhm=4.9,3.64,2.52,1.82,1.82,1.82,1.44,1.26,0.94,0.56,0,0
# Maximum number of iterations
--miter=100,100,100,100,100,100,100,100,150,150,200,400
# Relative weight of regularisation
--lambda=0.005,0.001,0.0001,0.000015,0.000005,0.000001,0.0000005,0.0000001,0.00000005,0.00000001,0.0000000005,0.00000000001
# If set to 1 lambda is multiplied by the current average squared difference
--ssqlambda=1
# Regularisation model
--regmod=bending_energy
# If set to 1 movements are estimated along with the field
--estmov=1,1,1,1,1,0,0,0,0,0,0,0
# 0=Levenberg-Marquardt, 1=Scaled Conjugate Gradient
--minmet=0,0,0,0,0,1,1,1,1,1,1,1
# Quadratic or cubic splines
--splineorder=3
# Precision for calculation and storage of Hessian
--numprec=double
# Linear or spline interpolation
--interp=spline
# If set to 1 the images are individually scaled to a common mean intensity 
--scale=1
